# Supplementary material for: The Acute Effects of Varying Frequency and Pulse Width of Transcutaneous Auricular Vagus Nerve Stimulation on Heart Rate Variability in Healthy Adults: A Randomized Crossover Controlled Trial
Source: Biomedicines. 2025 Mar 12;13(3):700. doi: 10.3390/biomedicines13030700 (PMC11940630; doi:10.3390/biomedicines13030700)
Supplement: Supplementary file 1 [file biomedicines-13-00700-s001.zip]

Archive with 1 entries (1 files):
- biomedicines-3481914-supplementary.pdf
